# Supplementary material for: High Bee and Wasp Diversity in a Heterogeneous Tropical Farming System Compared to Protected Forest
Source: PLoS One. 2012 Dec 26;7(12):e52109. doi: 10.1371/journal.pone.0052109 (PMC3530594; doi:10.1371/journal.pone.0052109)
Supplement: Figure S1 — Study area. Google Earth [81] map showing the study area in northern Belize, Central America. Study sites in heterogeneous farmland are marked in red, sites in protected forest in yellow. (KML) [file pone.0052109.s001.kml]

<?xml version="1.0" encoding="UTF-8"?>
<kml xmlns="http://www.opengis.net/kml/2.2" xmlns:gx="http://www.google.com/kml/ext/2.2" xmlns:kml="http://www.opengis.net/kml/2.2" xmlns:atom="http://www.w3.org/2005/Atom">
<Document>
	<name>Study sites.kml</name>
	<Style id="sn_ylw-pushpin121">
	</Style>
	<StyleMap id="msn_red-pushpin">
		<Pair>
			<key>normal</key>
			<styleUrl>#sn_red-pushpin</styleUrl>
		</Pair>
		<Pair>
			<key>highlight</key>
			<styleUrl>#sh_red-pushpin</styleUrl>
		</Pair>
	</StyleMap>
	<Style id="sn_ylw-pushpin340">
	</Style>
	<Style id="sn_ylw-pushpin27">
	</Style>
	<Style id="sh_ylw-pushpin">
		<IconStyle>
			<color>ff0000ff</color>
			<scale>1.2</scale>
		</IconStyle>
	</Style>
	<StyleMap id="msn_ylw-pushpin0">
		<Pair>
			<key>normal</key>
			<styleUrl>#sn_ylw-pushpin1</styleUrl>
		</Pair>
		<Pair>
			<key>highlight</key>
			<styleUrl>#sh_ylw-pushpin6</styleUrl>
		</Pair>
	</StyleMap>
	<Style id="sh_ylw-pushpin6">
		<IconStyle>
			<color>ff0000ff</color>
			<scale>1.2</scale>
		</IconStyle>
	</Style>
	<StyleMap id="msn_ylw-pushpin8">
		<Pair>
			<key>normal</key>
			<styleUrl>#sn_ylw-pushpin37</styleUrl>
		</Pair>
		<Pair>
			<key>highlight</key>
			<styleUrl>#sh_ylw-pushpin81</styleUrl>
		</Pair>
	</StyleMap>
	<Style id="sn_ylw-pushpin9">
		<IconStyle>
			<color>ff0000ff</color>
		</IconStyle>
	</Style>
	<StyleMap id="msn_ylw-pushpin13">
		<Pair>
			<key>normal</key>
			<styleUrl>#sn_ylw-pushpin9</styleUrl>
		</Pair>
		<Pair>
			<key>highlight</key>
			<styleUrl>#sh_ylw-pushpin0</styleUrl>
		</Pair>
	</StyleMap>
	<Style id="sn_ylw-pushpin36">
	</Style>
	<Style id="sn_ylw-pushpin1">
		<IconStyle>
			<color>ff0000ff</color>
		</IconStyle>
	</Style>
	<Style id="sh_ylw-pushpin47">
		<IconStyle>
			<scale>1.2</scale>
		</IconStyle>
	</Style>
	<StyleMap id="msn_ylw-pushpin32">
		<Pair>
			<key>normal</key>
			<styleUrl>#sn_ylw-pushpin80</styleUrl>
		</Pair>
		<Pair>
			<key>highlight</key>
			<styleUrl>#sh_ylw-pushpin14</styleUrl>
		</Pair>
	</StyleMap>
	<StyleMap id="msn_ylw-pushpin1">
		<Pair>
			<key>normal</key>
			<styleUrl>#sn_ylw-pushpin8</styleUrl>
		</Pair>
		<Pair>
			<key>highlight</key>
			<styleUrl>#sh_ylw-pushpin</styleUrl>
		</Pair>
	</StyleMap>
	<StyleMap id="msn_ylw-pushpin3">
		<Pair>
			<key>normal</key>
			<styleUrl>#sn_ylw-pushpin2</styleUrl>
		</Pair>
		<Pair>
			<key>highlight</key>
			<styleUrl>#sh_ylw-pushpin2</styleUrl>
		</Pair>
	</StyleMap>
	<Style id="sn_ylw-pushpin2">
		<IconStyle>
			<color>ff0000ff</color>
		</IconStyle>
	</Style>
	<StyleMap id="msn_ylw-pushpin510">
		<Pair>
			<key>normal</key>
			<styleUrl>#sn_ylw-pushpin27</styleUrl>
		</Pair>
		<Pair>
			<key>highlight</key>
			<styleUrl>#sh_ylw-pushpin20</styleUrl>
		</Pair>
	</StyleMap>
	<Style id="sh_ylw-pushpin19">
		<IconStyle>
			<scale>1.2</scale>
		</IconStyle>
	</Style>
	<Style id="sn_ylw-pushpin80">
	</Style>
	<Style id="sn_ylw-pushpin34">
		<IconStyle>
			<color>ff0000ff</color>
			<scale>1.1</scale>
			<Icon>
				<href>http://maps.google.com/mapfiles/kml/pushpin/ylw-pushpin.png</href>
			</Icon>
			<hotSpot x="20" y="2" xunits="pixels" yunits="pixels"/>
		</IconStyle>
	</Style>
	<Style id="sh_ylw-pushpin54">
		<IconStyle>
			<color>ff0000ff</color>
			<scale>1.3</scale>
			<Icon>
				<href>http://maps.google.com/mapfiles/kml/pushpin/ylw-pushpin.png</href>
			</Icon>
			<hotSpot x="20" y="2" xunits="pixels" yunits="pixels"/>
		</IconStyle>
	</Style>
	<StyleMap id="msn_ylw-pushpin46">
		<Pair>
			<key>normal</key>
			<styleUrl>#sn_ylw-pushpin121</styleUrl>
		</Pair>
		<Pair>
			<key>highlight</key>
			<styleUrl>#sh_ylw-pushpin15</styleUrl>
		</Pair>
	</StyleMap>
	<Style id="sh_ylw-pushpin2">
		<IconStyle>
			<color>ff0000ff</color>
			<scale>1.2</scale>
		</IconStyle>
	</Style>
	<Style id="sh_red-pushpin">
		<IconStyle>
			<color>ff0000ff</color>
			<scale>1.3</scale>
			<Icon>
				<href>http://maps.google.com/mapfiles/kml/pushpin/red-pushpin.png</href>
			</Icon>
			<hotSpot x="20" y="2" xunits="pixels" yunits="pixels"/>
		</IconStyle>
	</Style>
	<Style id="sh_ylw-pushpin14">
		<IconStyle>
			<scale>1.2</scale>
		</IconStyle>
	</Style>
	<StyleMap id="msn_ylw-pushpin51">
		<Pair>
			<key>normal</key>
			<styleUrl>#sn_ylw-pushpin20</styleUrl>
		</Pair>
		<Pair>
			<key>highlight</key>
			<styleUrl>#sh_ylw-pushpin19</styleUrl>
		</Pair>
	</StyleMap>
	<Style id="sn_ylw-pushpin8">
		<IconStyle>
			<color>ff0000ff</color>
		</IconStyle>
	</Style>
	<Style id="sh_ylw-pushpin81">
		<IconStyle>
			<scale>1.2</scale>
		</IconStyle>
	</Style>
	<Style id="sn_ylw-pushpin20">
	</Style>
	<StyleMap id="msn_ylw-pushpin48">
		<Pair>
			<key>normal</key>
			<styleUrl>#sn_ylw-pushpin340</styleUrl>
		</Pair>
		<Pair>
			<key>highlight</key>
			<styleUrl>#sh_ylw-pushpin43</styleUrl>
		</Pair>
	</StyleMap>
	<StyleMap id="msn_ylw-pushpin420">
		<Pair>
			<key>normal</key>
			<styleUrl>#sn_ylw-pushpin36</styleUrl>
		</Pair>
		<Pair>
			<key>highlight</key>
			<styleUrl>#sh_ylw-pushpin47</styleUrl>
		</Pair>
	</StyleMap>
	<Style id="sn_ylw-pushpin37">
	</Style>
	<Style id="sh_ylw-pushpin20">
		<IconStyle>
			<scale>1.2</scale>
		</IconStyle>
	</Style>
	<Style id="sh_ylw-pushpin0">
		<IconStyle>
			<color>ff0000ff</color>
			<scale>1.2</scale>
		</IconStyle>
	</Style>
	<Style id="sh_ylw-pushpin15">
		<IconStyle>
			<scale>1.2</scale>
		</IconStyle>
	</Style>
	<StyleMap id="msn_ylw-pushpin27">
		<Pair>
			<key>normal</key>
			<styleUrl>#sn_ylw-pushpin34</styleUrl>
		</Pair>
		<Pair>
			<key>highlight</key>
			<styleUrl>#sh_ylw-pushpin54</styleUrl>
		</Pair>
	</StyleMap>
	<Style id="sn_ylw-pushpin">
		<IconStyle>
			<color>ff0000ff</color>
		</IconStyle>
	</Style>
	<Style id="sh_ylw-pushpin43">
		<IconStyle>
			<scale>1.2</scale>
		</IconStyle>
	</Style>
	<Style id="sn_red-pushpin">
		<IconStyle>
			<color>ff0000ff</color>
			<scale>1.1</scale>
			<Icon>
				<href>http://maps.google.com/mapfiles/kml/pushpin/red-pushpin.png</href>
			</Icon>
			<hotSpot x="20" y="2" xunits="pixels" yunits="pixels"/>
		</IconStyle>
	</Style>
	<StyleMap id="msn_ylw-pushpin6">
		<Pair>
			<key>normal</key>
			<styleUrl>#sn_ylw-pushpin</styleUrl>
		</Pair>
		<Pair>
			<key>highlight</key>
			<styleUrl>#sh_ylw-pushpin16</styleUrl>
		</Pair>
	</StyleMap>
	<Style id="sh_ylw-pushpin16">
		<IconStyle>
			<color>ff0000ff</color>
			<scale>1.2</scale>
		</IconStyle>
	</Style>
	<Folder>
		<name>Meine Orte</name>
		<open>1</open>
		<Style>
			<ListStyle>
				<listItemType>check</listItemType>
				<ItemIcon>
					<state>open</state>
					<href>mysavedplaces_open.png</href>
				</ItemIcon>
				<ItemIcon>
					<state>closed</state>
					<href>mysavedplaces_closed.png</href>
				</ItemIcon>
				<bgColor>00ffffff</bgColor>
				<maxSnippetLines>2</maxSnippetLines>
			</ListStyle>
		</Style>
		<Placemark>
			<name>Farmland09</name>
			<open>1</open>
			<LookAt>
				<longitude>-88.2396818338803</longitude>
				<latitude>18.30119690649138</latitude>
				<altitude>0</altitude>
				<heading>-0.004617883814853886</heading>
				<tilt>0</tilt>
				<range>514.5188275923447</range>
				<gx:altitudeMode>relativeToSeaFloor</gx:altitudeMode>
			</LookAt>
			<styleUrl>#msn_ylw-pushpin27</styleUrl>
			<Point>
				<coordinates>-88.23996666666666,18.30098333333334,0</coordinates>
			</Point>
		</Placemark>
		<Placemark>
			<name>Forest01</name>
			<LookAt>
				<longitude>-82.91914518417056</longitude>
				<latitude>11.99957082439653</latitude>
				<altitude>0</altitude>
				<heading>-36.63379453852726</heading>
				<tilt>0</tilt>
				<range>11028638.74249217</range>
				<gx:altitudeMode>relativeToSeaFloor</gx:altitudeMode>
			</LookAt>
			<styleUrl>#msn_ylw-pushpin46</styleUrl>
			<Point>
				<coordinates>-88.12855,18.33525,0</coordinates>
			</Point>
		</Placemark>
		<Placemark>
			<name>Farmland04</name>
			<LookAt>
				<longitude>-82.91914518417056</longitude>
				<latitude>11.99957082439653</latitude>
				<altitude>0</altitude>
				<heading>-36.63379453852726</heading>
				<tilt>0</tilt>
				<range>11028638.74249217</range>
				<gx:altitudeMode>relativeToSeaFloor</gx:altitudeMode>
			</LookAt>
			<styleUrl>#msn_ylw-pushpin1</styleUrl>
			<Point>
				<coordinates>-88.15443333333333,18.34535,0</coordinates>
			</Point>
		</Placemark>
		<Placemark>
			<name>Farmland02</name>
			<LookAt>
				<longitude>-82.91914518417056</longitude>
				<latitude>11.99957082439653</latitude>
				<altitude>0</altitude>
				<heading>-36.63379453852726</heading>
				<tilt>0</tilt>
				<range>11028638.74249217</range>
				<gx:altitudeMode>relativeToSeaFloor</gx:altitudeMode>
			</LookAt>
			<styleUrl>#msn_ylw-pushpin3</styleUrl>
			<Point>
				<coordinates>-88.13208333333333,18.34021666666667,0</coordinates>
			</Point>
		</Placemark>
		<Placemark>
			<name>Farmland08</name>
			<LookAt>
				<longitude>-82.91914518417056</longitude>
				<latitude>11.99957082439653</latitude>
				<altitude>0</altitude>
				<heading>-36.63379453852726</heading>
				<tilt>0</tilt>
				<range>11028638.74249217</range>
				<gx:altitudeMode>relativeToSeaFloor</gx:altitudeMode>
			</LookAt>
			<styleUrl>#msn_red-pushpin</styleUrl>
			<Point>
				<coordinates>-88.22728333333333,18.30108333333333,0</coordinates>
			</Point>
		</Placemark>
		<Placemark>
			<name>Farmland13</name>
			<LookAt>
				<longitude>-82.91914518417056</longitude>
				<latitude>11.99957082439653</latitude>
				<altitude>0</altitude>
				<heading>-36.63379453852726</heading>
				<tilt>0</tilt>
				<range>11028638.74249217</range>
				<gx:altitudeMode>relativeToSeaFloor</gx:altitudeMode>
			</LookAt>
			<styleUrl>#msn_ylw-pushpin0</styleUrl>
			<Point>
				<coordinates>-88.23086666666667,18.22006666666667,0</coordinates>
			</Point>
		</Placemark>
		<Placemark>
			<name>Farmland10</name>
			<LookAt>
				<longitude>-82.91914518417056</longitude>
				<latitude>11.99957082439653</latitude>
				<altitude>0</altitude>
				<heading>-36.63379453852726</heading>
				<tilt>0</tilt>
				<range>11028638.74249217</range>
				<gx:altitudeMode>relativeToSeaFloor</gx:altitudeMode>
			</LookAt>
			<styleUrl>#msn_ylw-pushpin6</styleUrl>
			<Point>
				<coordinates>-88.27630000000001,18.27216666666667,0</coordinates>
			</Point>
		</Placemark>
		<Placemark>
			<name>Forest05</name>
			<LookAt>
				<longitude>-88.15406707202412</longitude>
				<latitude>18.34411033531013</latitude>
				<altitude>0</altitude>
				<heading>-0.002654117806677034</heading>
				<tilt>0</tilt>
				<range>3058.079056012054</range>
				<gx:altitudeMode>relativeToSeaFloor</gx:altitudeMode>
			</LookAt>
			<styleUrl>#msn_ylw-pushpin8</styleUrl>
			<Point>
				<coordinates>-88.16113612061662,18.34178333333333,0</coordinates>
			</Point>
		</Placemark>
		<Placemark>
			<name>Forest06</name>
			<LookAt>
				<longitude>-88.16463308272911</longitude>
				<latitude>18.33153183492218</latitude>
				<altitude>0</altitude>
				<heading>-0.006484159316437322</heading>
				<tilt>0</tilt>
				<range>4315.589962640978</range>
				<gx:altitudeMode>relativeToSeaFloor</gx:altitudeMode>
			</LookAt>
			<styleUrl>#msn_ylw-pushpin32</styleUrl>
			<Point>
				<coordinates>-88.17776666666667,18.32126666666667,0</coordinates>
			</Point>
		</Placemark>
		<Placemark>
			<name>Forest07</name>
			<LookAt>
				<longitude>-88.20924316447075</longitude>
				<latitude>18.3010512519469</latitude>
				<altitude>0</altitude>
				<heading>-0.02009440439754814</heading>
				<tilt>0</tilt>
				<range>6188.401305554417</range>
				<gx:altitudeMode>relativeToSeaFloor</gx:altitudeMode>
			</LookAt>
			<styleUrl>#msn_ylw-pushpin48</styleUrl>
			<Point>
				<coordinates>-88.21788333333333,18.30143333333333,0</coordinates>
			</Point>
		</Placemark>
		<Placemark>
			<name>Farmland03</name>
			<LookAt>
				<longitude>-88.13909776099349</longitude>
				<latitude>18.33290771981572</latitude>
				<altitude>0</altitude>
				<heading>0.5127357614946044</heading>
				<tilt>0.1862255939722919</tilt>
				<range>6012.604482542207</range>
				<gx:altitudeMode>relativeToSeaFloor</gx:altitudeMode>
			</LookAt>
			<styleUrl>#msn_ylw-pushpin13</styleUrl>
			<Point>
				<coordinates>-88.14626666666666,18.33078333333333,0</coordinates>
			</Point>
		</Placemark>
		<Placemark>
			<name>Forest11</name>
			<LookAt>
				<longitude>-88.26854682712519</longitude>
				<latitude>18.26001349159506</latitude>
				<altitude>0</altitude>
				<heading>0.4719524377506351</heading>
				<tilt>0.1874778384747255</tilt>
				<range>1855.572625187518</range>
				<gx:altitudeMode>relativeToSeaFloor</gx:altitudeMode>
			</LookAt>
			<styleUrl>#msn_ylw-pushpin510</styleUrl>
			<Point>
				<coordinates>-88.27138333333333,18.25948333333333,0</coordinates>
			</Point>
		</Placemark>
		<Placemark>
			<name>Forest12</name>
			<LookAt>
				<longitude>-88.26854682712519</longitude>
				<latitude>18.26001349159506</latitude>
				<altitude>0</altitude>
				<heading>0.4719524377506351</heading>
				<tilt>0.1874778384747255</tilt>
				<range>1855.572625187518</range>
				<gx:altitudeMode>relativeToSeaFloor</gx:altitudeMode>
			</LookAt>
			<styleUrl>#msn_ylw-pushpin420</styleUrl>
			<Point>
				<coordinates>-88.25218333333334,18.24648333333333,0</coordinates>
			</Point>
		</Placemark>
		<Placemark>
			<name>Forest15</name>
			<LookAt>
				<longitude>-88.16856043162962</longitude>
				<latitude>18.20401201054997</latitude>
				<altitude>0</altitude>
				<heading>0.5031967532238737</heading>
				<tilt>0.1882466264316629</tilt>
				<range>13377.62199224627</range>
				<gx:altitudeMode>relativeToSeaFloor</gx:altitudeMode>
			</LookAt>
			<styleUrl>#msn_ylw-pushpin51</styleUrl>
			<Point>
				<coordinates>-88.1926,18.21055,0</coordinates>
			</Point>
		</Placemark>
		<Placemark>
			<name>Farmland14</name>
			<LookAt>
				<longitude>-88.19682973286025</longitude>
				<latitude>18.21074664199267</latitude>
				<altitude>0</altitude>
				<heading>0.008813412142850275</heading>
				<tilt>0</tilt>
				<range>335.7027702374692</range>
				<gx:altitudeMode>relativeToSeaFloor</gx:altitudeMode>
			</LookAt>
			<styleUrl>#msn_ylw-pushpin27</styleUrl>
			<Point>
				<coordinates>-88.19683333333333,18.21065,0</coordinates>
			</Point>
		</Placemark>
	</Folder>
</Document>
</kml>
